# Supplementary material for: Low Levels of Influenza Vaccine Uptake among the Diabetic Population in Spain: A Time Trend Study from 2011 to 2020
Source: J Clin Med. 2021 Dec 23;11(1):68. doi: 10.3390/jcm11010068 (PMC8745480; doi:10.3390/jcm11010068)
Supplement: Supplementary file 1 [file jcm-11-00068-s001.zip]

Archive with 1 entries (1 files):
- jcm-1500323-supplementary.pdf
